# Supplementary material for: A new perspective on balancing life domains: work–nonwork balance crafting
Source: BMC Public Health. 2024 Apr 22;24:1099. doi: 10.1186/s12889-024-18646-z (PMC11034155; doi:10.1186/s12889-024-18646-z)
Supplement: Supplementary file 2 — Supplementary Material 2 [file 12889_2024_18646_MOESM2_ESM.xlsx]

## Sheet: Tabelle1
Data transparency table for BMC Public Halth
Manuscript		MS 1	MS 3	MS 4	MS 5	MS 7	MS 8	MS 9	MS 10	MS 11
Status		Published	Published	Published	Published	Published	Under review	Under review	Under review	Submitted/ current MS
Journal		Health Promotion International	International Journal of Environmental Research and Public Health	Frontiers in Psychology	Frontiers in Psychology	Health Promotion International
(Preliminary) Title		The relationship between resourceful working conditions, work-related and general sense of coherence	The role of off-job crafting in burnout prevention during COVID-19 crisis: a longitudinal study	Crafting work-nonwork balance involving life domain boundaries: Development and validation of a novel scale across five countries	Needs-based off-job crafting across different life domains and contexts: Testing a novel conceptual and measurement approach	Staying healthy during COVID-19 crisis: well-being and salutogenic crafting among German and Swiss working population	Job and off-job crafting profiles and the longitudinal workload-recovery association: Risks for low crafters	Job and Off-job Crafting Profiles: Time-lagged relationships with job, home and personal resources and well-being outcomes	Long-term development in job crafting in employees with and without mental health issues during COVID-19: The role of job resources	A new perspective on balancing life domains: Work-noneork balance crafting
List of authors		Broetje, Bauer, Jennny	Pijker, Kerksieck, Tušl, de Bloom, Brauchli, Bauer	Kerksieck, Brauchli, de Bloom, Shimazu, Kujanpää, Lanz, Bauer	Kujanpää, Syrek, Tay, Kinnunen, Mäkikangas, Shimazu, Wiese, Brauchli, Bauer, Kerksieck, Toyama, de Bloom	Brauchli, Kerksieck, Tušl, Bauer	Morstatt, Mäkikangas, Ho, Kerksieck, Bauer, de Bloom	Ho, Mäkikangas, Kerksieck, Morstatt, de Bloom, Bauer	Lehmann, Kerksieck, Bauer	Kerksieck, Kujanpää, de Bloom, Brauchli, Bauer
	Work Nonwork Balance Crafting			IV T1, T2						DV/IV at T2
	Role clarity	IV at T1, Mediator at T2, DV at T3				DV at T3			IV at T3	IV at T1
	Skills development (B)	IV at T1, Mediator at T2, DV at T3				DV at T3		IV at T1		IV at T1
	Support colleagues	IV at T1, Mediator at T2, DV at T3				DV at T3		IV at T1	IV at T3	IV at T1
	Supervisor support	IV at T1, Mediator at T2, DV at T3				DV at T3		IV at T1		IV at T1
	Home Resources					DV at T3		IV at T1		IV at T1
	Scope of Action / Control	IV at T1, Mediator at T2, DV at T3				DV at T3		IV at T1		IV at T1
	Workload (work pressure / work organization)					DV at T3	IV at T1, DV at T2			IV at T1
	Qualitative overload					DV at T3				IV at T1
	Home Demands					DV at T3				IV at T1
	Gender		at T3 (only demographics)	at T1, T2 (only demographics)			Predictor at T1	IV at T1	IV at T3	at T1 (only demographics)
	Year of Birth, Age		at T3 (only demographics)	at T1, T2 (only demographics)			Predictor at T1	IV at T1	IV at T3	at T1 (only demographics)
	Education		at T3 (only demographics)	at T1, T2 (only demographics)			Predictor at T1	IV at T1	IV at T3	at T1 (only demographics)
	Percentage of employment		at T3 (only demographics)	at T1, T2 (only demographics)			Predictor at T1			at T1 (only demographics)
	Field of activity (employment sector)			at T1, T2 (only demographics)						at T1 (only demographics)
	Work related burnout (Exhaustion)		CV at T3			DV at T3				DV at T3
	Work Engagement			DV at T1, T2	IV at T1, T2, T3			DV at T3		DV at T3
	Recovery						IV at T1, DV at T2			DV at T3
	Mental well-being WEMWEBS					DV at T3		DV at T3	IV at T3	DV at T3
	DV = dependent variable
	CV = control variable
	IV = independent variable
